# Supplementary material for: Repurposing chemotherapy‐induced peripheral neuropathy grading
Source: Eur J Neurol. 2024 Sep 16;31(12):e16457. doi: 10.1111/ene.16457 (PMC11554987; doi:10.1111/ene.16457)
Supplement: Supplementary file 5 — Appendix S2. [file ENE-31-e16457-s003.xlsx]

## Sheet: Hoja1
TOTAL NEUROPATHY SCALE ITEMS						Introduce the TNSc and CIPN20 items from your patient in the left column
Items are graded from 1 to 4
SENSORY		=
MOTOR		=								Three-dimensional coordenates
AUTONOMIC		=								X	Y	Z
		TOTAL	0							SMA	RVPSt	CIPN20
REFLEXES		=
VIBRATION		=				Centroids:		Cluster 1	('Grade 1')	2	4	9.38
PIN		=
STRENGH		=						Cluster 2	('Grade 2')	3	6	25.98
		TOTAL	0
								Cluster 3	('Gracde 3')	4	7	51.15
EORTC QLQ-CIPN20
Questions are scored from 1 (not at all) to 4 (much)
Question 31		=	1			Distance from your patient to the cluster centroids
Question 32		=	1
Question 33		=	1			To Cluster 1	=	10.3916
Question 34		=	1
Question 35		=	1			To Cluster 2	=	26.8321
Question 36		=	1
Question 37		=	1			To Cluster 3	=	51.7815
Question 38		=	1
Question 39		=	1			Your patient belong:		to Cluster 1
Question 40		=	1
Question 41		=	1
Question 42		=	1
Question 43		=	1
Question 44		=	1
Question 45		=	1
Question 46		=	1
Question 47		=	1
Question 48		=	1
	Raw Score		1
	Linear Transformation		0
